# Supplementary material for: Does implant drill design influence the accuracy of dental implant placement using static computer-assisted implant surgery? An in vitro study
Source: BMC Oral Health. 2023 Aug 18;23:575. doi: 10.1186/s12903-023-03297-0 (PMC10439617; doi:10.1186/s12903-023-03297-0)
Supplement: Supplementary file 1 — Supplementary Material 1 [file 12903_2023_3297_MOESM1_ESM.xlsx]

## Sheet: Munka1
Primary data: outcome measures describing implant positioning accuracy obtained by trueness evaluation
Model	Modality	Tooth position	Angular deviation (°)	Coronal Global Deviation (mm)	Angular Global Deviation (mm)
1	Group 1	16	4.2	0.78	0.58
1	Group 1	14	3.2	0.84	0.47
1	Group 1	13	5.1	0.96	1.5
1	Group 1	23	11.5	1.02	2.15
1	Group 1	24	0.7	0.75	0.53
1	Group 1	26	7.8	0.76	1.18
2	Group 3	16	1.2	0.87	1.05
2	Group 3	14	2.4	0.71	1.12
2	Group 3	13	1.2	0.35	0.37
2	Group 3	23	3.1	0.77	1.26
2	Group 3	24	2.5	0.87	1.13
2	Group 3	26	3.1	0.91	1.31
3	Group 2	16	6.3	0.71	0.55
3	Group 2	14	3.7	0.76	0.7
3	Group 2	13	8.9	0.58	1.38
3	Group 2	23	9.3	1.28	1.36
3	Group 2	24	3.6	0.7	0.07
3	Group 2	26	7.3	0.73	0.69
4	Group 1	16	7.7	0.76	1
4	Group 1	14	4.8	0.83	1.14
4	Group 1	13	10.5	1.04	1.69
4	Group 1	23	10.7	1.34	1.78
4	Group 1	24	6.6	0.68	1.02
4	Group 1	26	11.4	0.73	1.76
5	Group 3	16	2.6	0.56	1.03
5	Group 3	14	2	0.68	1.05
5	Group 3	13	2.4	0.2	0.56
5	Group 3	23	3	0.9	1.33
5	Group 3	24	2	1.15	1.33
5	Group 3	26	1.09	0.92	1.03
6	Group 2	16	5	1.16	1.19
6	Group 2	14	4	1.06	1.07
6	Group 2	13	10.2	1.36	1.47
6	Group 2	23	11.6	1.27	2.08
6	Group 2	24	4.7	0.82	0.75
6	Group 2	26	8.2	0.81	1.13
7	Group 1	16	6.4	0.89	0.88
7	Group 1	14	6.6	1.11	1.67
7	Group 1	13	3.3	1.17	1.19
7	Group 1	23	14.4	1.18	2.45
7	Group 1	24	6.9	0.94	1.63
7	Group 1	26	8.9	1.04	1.99
8	Group 3	16	1.8	0.66	0.89
8	Group 3	14	1.9	0.28	0.62
8	Group 3	13	1.6	0.32	0.51
8	Group 3	23	3.6	0.7	1.21
8	Group 3	24	4.1	0.66	1.11
8	Group 3	26	2.4	0.94	1.2
9	Group 2	16	5.8	0.34	1.13
9	Group 2	14	2.8	0.35	0.73
9	Group 2	13	9.4	0.83	1.84
9	Group 2	23	12.2	0.56	2.53
9	Group 2	24	4.7	0.53	1.29
9	Group 2	26	6.7	0.66	1.76
10	Group 3	16	1.6	0.45	0.68
10	Group 3	14	2.8	0	0.51
10	Group 3	13	1.6	0.22	0.42
10	Group 3	23	1.9	0.69	0.92
10	Group 3	24	2	0.86	0.99
10	Group 3	26	1.1	0.59	0.71
11	Group 3	16	1.9	0.42	0.76
11	Group 3	14	2.5	0.28	0.67
11	Group 3	13	2.6	0.21	0.5
11	Group 3	23	4.8	0.49	0.97
11	Group 3	24	2.1	0.69	0.92
11	Group 3	26	3.8	0.41	0.9
12	Group 2	16	5.1	0.62	0.38
12	Group 2	14	3.3	0.98	0.64
12	Group 2	13	10.7	1.09	1.29
12	Group 2	23	8	1.14	0.74
12	Group 2	24	5.1	0.81	0.18
12	Group 2	26	8.3	0.96	0.67
13	Group 1	16	7.9	0.66	1.15
13	Group 1	14	5.8	0.7	1.24
13	Group 1	13	9.8	1.12	2.08
13	Group 1	23	9.9	1.21	1.85
13	Group 1	24	6.5	0.78	1.47
13	Group 1	26	9.1	0.88	1.88
14	Group 2	16	4.6	0.56	0.61
14	Group 2	14	1	0.41	0.44
14	Group 2	13	5.1	0.5	1.06
14	Group 2	23	8.7	0.95	1.37
14	Group 2	24	2.9	0.56	0.58
14	Group 2	26	5.9	0.45	0.85
15	Group 1	16	8.9	0.92	1.36
15	Group 1	14	6.2	0.96	1.29
15	Group 1	13	7.3	1.16	1.43
15	Group 1	23	8.4	1.41	1.57
15	Group 1	24	5.5	0.92	0.94
15	Group 1	26	10.8	0.82	1.81
